# Supplementary material for: Reliability of Immersive Virtual Reality for Pre-Procedural Planning for TAVI: A CT-Based Validation
Source: J Cardiovasc Dev Dis. 2025 Dec 8;12(12):481. doi: 10.3390/jcdd12120481 (PMC12734123; doi:10.3390/jcdd12120481)
Supplement: Supplementary file 1 [file jcdd-12-00481-s001.zip]

Archive with 3 entries (2 files):
- jcdd-3934105-supplementary/
- jcdd-3934105-supplementary/jcdd-3934105-Supplementary Materials.pdf
- jcdd-3934105-supplementary/jcdd-3934105-supplementary.mp4
